# Supplementary material for: Diversity of Microbial Communities, PAHs, and Metals in Road and Leaf Dust of Functional Zones of Moscow and Murmansk
Source: Microorganisms. 2023 Feb 18;11(2):526. doi: 10.3390/microorganisms11020526 (PMC9965023; doi:10.3390/microorganisms11020526)
Supplement: Supplementary file 1 [file microorganisms-11-00526-s001.zip]

Archive with 1 entries (1 files):
- microorganisms-2164808-supplementary.pdf
